# Supplementary material for: Optimized Fertilization Practices Improved Rhizosphere Soil Chemical and Bacterial Properties and Fresh Waxy Maize Yield
Source: Metabolites. 2022 Oct 1;12(10):935. doi: 10.3390/metabo12100935 (PMC9607960; doi:10.3390/metabo12100935)
Supplement: Supplementary file 1 [file metabolites-12-00935-s001.zip]

Archive with 1 entries (1 files):
- metabolites-1939782-supplementary.pdf
